# Supplementary material for: Symptoms, Course, and Factors Related to Long-Term Morbidity, Including Differences between Infection Strains, in Patients with Long COVID in a Primary Care Clinic in Japan: An Observational Study
Source: J Clin Med. 2024 Aug 24;13(17):5019. doi: 10.3390/jcm13175019 (PMC11396328; doi:10.3390/jcm13175019)
Supplement: Supplementary file 1 [file jcm-13-05019-s001.zip]

Archive with 1 entries (1 files):
- jcm-3153451-supplementary.pdf
